# Supplementary material for: Meta-QTL and Candidate Gene Analyses of Agronomic Salt Tolerance and Related Traits in an RIL Population Derived from Solanum pimpinellifolium
Source: Int J Mol Sci. 2024 May 31;25(11):6055. doi: 10.3390/ijms25116055 (PMC11172916; doi:10.3390/ijms25116055)
Supplement: Supplementary file 1 [file ijms-25-06055-s001.zip]

Archive with 1 entries (1 files):
- ijms-3000776-supplementary.pdf
